# Supplementary material for: Which dominates recurrence: tumor or microenvironment?
Source: J Transl Med. 2025 Oct 28;23:1181. doi: 10.1186/s12967-025-07193-9 (PMC12570626; doi:10.1186/s12967-025-07193-9)
Supplement: Supplementary file 2 — Supplementary Material 2 [file 12967_2025_7193_MOESM2_ESM.xlsx]

## Sheet: Supplementary table 2
Supplementary table 2. Univariate COX Analysis
	cell_type	cutoff	hr	p	note	n_high	n_low	events_high	events_low
1	Bm_CD74	0.0337167	1.79249179391741	0.346005477205136	NA	26	92	3	20
2	Bm_FCRL4	0.0106977	0.419504700225829	0.0862872858269966	NA	16	102	5	18
3	Bm_PDE4D	0.0894686	0.4707262557233	0.0855443411886072	NA	26	92	8	15
4	Bm_TNFSF9	0.0903291	0.431745826592421	0.0771387235203484	NA	17	101	6	17
5	Bn_TCL1A	0.0106831	0.404013441240443	0.0385894056735493	NA	57	61	15	8
6	CD4T_Tem_GZMA	0.0221925	2.32225879226145	0.0545261353400883	NA	60	58	8	15
7	CD4T_Tfh_CXCL13	0.00543988	2.62285583848888	0.0566555130533063	NA	106	12	18	5
8	CD4T_Th1_like_CXCL13	0.0262889	0.371674272302375	0.0373770086225121	NA	15	103	6	17
9	CD4T_Tm_ANXA1	0.0514205	2.17290987379669	0.087045000294535	NA	53	65	7	16
10	CD4T_Tm_XCL1	0.00176274	2.72119715048556	0.0223894630030615	NA	95	23	15	8
11	CD4T_Tn_CCR7	0.0713646	1.82051720475236	0.276300157734457	NA	29	89	4	19
12	CD4T_Treg_CCR8	0.0378817	0.39163322867774	0.0488144216771596	NA	17	101	6	17
13	CD4T_Treg_FOXP3	0.0712205	0.525868520210046	0.176532074190302	NA	20	98	6	17
14	CD4T_Treg_MKI67	0.00273598	0.271438061742091	0.00235322208157356	NA	22	96	9	14
15	CD8T_ISG15	0.00348101	1.57836147127655	0.27443356530397	NA	76	42	12	11
16	CD8T_prf_MKI67	0.00204174	2.22914193634161	0.146299927718065	NA	107	11	19	4
17	CD8T_Tem_GZMK_GZMH	0.0241477	3.23350161294725	0.00750353926194257	NA	98	20	15	8
18	CD8T_terminal_Tex_LAYN	0.00400735	0.350919349458713	0.0571850176738659	NA	76	42	19	4
19	CD8T_Tex_CXCL13	0.0396921	0.480126856622805	0.0816043668448001	NA	36	82	10	13
20	CD8T_Tm_IL7R	0.0643421	2.64888891463296	0.115812267497408	NA	30	88	3	20
21	CD8T_Trm_ZNF683	0.019802	2.99877038251372	0.00862377210965538	NA	82	36	11	12
22	cDC1_CLEC9A	0.00463858	0.248493446372162	0.00216187646836736	NA	13	105	7	16
23	cDC2_CD1C	0.029889	0.359828583558043	0.031570064300231	NA	16	102	6	17
24	GCB_RGS13	0.000501	0.351379924448758	0.0575000380618988	NA	79	39	19	4
25	ILC3_KIT	0.00376128	2.85223934950193	0.0129185329482564	NA	76	42	10	13
26	mDC_LAMP3	0.00283854	0.515034901812805	0.115265521863733	NA	35	83	10	13
27	Mφ_CXCL10	0.00214823	0.599611059307315	0.224282922185776	NA	53	65	13	10
28	Mφ_CXCL2	0.00182398	0.482923158059168	0.239895389351174	NA	91	27	20	3
29	Mφ_DNAJB1	0.00896152	0.316022991318136	0.00865566917094528	NA	18	100	8	15
30	Mφ_FCGR3A	0.00223684	2.73259566600941	0.0161457685137753	NA	80	38	11	12
31	Mφ_FOLR2	0.00658798	0.58498372575551	0.19913387038148	NA	46	72	12	11
32	Mφ_ISG15	0.00403769	0.381263806163337	0.0566555130533062	NA	12	106	5	18
33	Mφ_MARCO	0.0303571	0.562665036293839	0.295893901265184	NA	13	105	4	19
34	Mφ_MKI67	0.00334531	0.443857248408697	0.0736397179320687	NA	21	97	7	16
35	Mφ_MMP9	0.00059	1.73548586850058	0.224221396826315	NA	48	70	7	16
36	Mφ_S100A10	0.000833	1.8122677928794	0.157802022387613	NA	65	53	10	13
37	Mφ_VCAN	0.01019	1.75421567721133	0.188505030415804	NA	83	35	14	9
38	Neu_FCGR3B	0.000778	0.641852341673457	0.350635187542521	NA	77	41	17	6
39	NK_CD16hi_FGFBP2	0.023021	3.38652022665013	0.0159590617211824	NA	52	66	5	18
40	NK_CD16low_GZMK	0.0235294	2.18363108933618	0.12249506137895	NA	40	78	5	18
41	pDC_LILRA4	0.00191504	0.458864862399858	0.1010881240561	NA	71	47	17	6
42	Plasma_cell	0.00600263	2.70494133459653	0.0281682067744661	NA	99	19	16	7
43	T_gdT_TRDV1	0.0383822	0.453205298673162	0.150557600803651	NA	12	106	4	19
44	T_gdT_TRDV2	0.00376128	2.90652943120713	0.0126479363026215	NA	93	25	14	9
45	Treg_FOXP3	0.723735	3.12108309454944	0.038598575828133	NA	43	75	4	19
46	Treg_MKI67	0.0208333	0.224533347902597	0.00313924628131823	NA	56	62	18	5
47	Age	66	0.640883055085976	0.298091305926253	NA	37	81	9	14
48	PRR	50	4.86070735135998	0.000161541738050575	NA	90	28	11	12
